# Supplementary material for: Research on the coupling relationship and interaction between urbanization and eco-environment in urban agglomerations: A case study of the Chengdu-Chongqing urban agglomeration
Source: PLoS One. 2024 Mar 28;19(3):e0301287. doi: 10.1371/journal.pone.0301287 (PMC10977893; doi:10.1371/journal.pone.0301287)
Supplement: S1 Data — (XLSX) [file pone.0301287.s001.xlsx]

## Sheet: Urbanization index
City	2001	2002	2003	2004	2005	2006	2007	2008	2009	2010	2011	2012	2013	2014	2015	2016	2017	2018	2019	2020
Chengdu	0.306964	0.325316	0.33507	0.347124	0.366601	0.393201	0.426348	0.462723	0.493087	0.514126	0.561239	0.593621	0.610672	0.638138	0.660931	0.673745	0.705058	0.741674	0.782193	0.802035
Zigong	0.153905	0.164284	0.172829	0.181779	0.18951	0.206842	0.197692	0.243833	0.284525	0.301541	0.328045	0.344773	0.366407	0.381936	0.388822	0.406536	0.422359	0.442091	0.455362	0.495028
Luzhou	0.102142	0.109053	0.116853	0.124715	0.124303	0.132964	0.143502	0.164723	0.18914	0.210475	0.231967	0.251537	0.275559	0.296362	0.316968	0.340556	0.362437	0.384075	0.41698	0.441968
Deyang	0.175419	0.183838	0.191005	0.205279	0.211761	0.216837	0.217203	0.247947	0.281386	0.295612	0.325667	0.349642	0.373746	0.396457	0.413758	0.433897	0.457682	0.483506	0.498602	0.520784
Mianyang	0.122321	0.131528	0.137155	0.144356	0.150842	0.158847	0.186209	0.185762	0.216257	0.235086	0.266433	0.285802	0.299283	0.318871	0.338592	0.357525	0.380798	0.404244	0.430384	0.442219
Suinign	0.113937	0.117038	0.128911	0.13565	0.128913	0.141697	0.14758	0.197901	0.229209	0.249196	0.268673	0.284781	0.306501	0.327175	0.335043	0.356485	0.377302	0.393313	0.413835	0.458297
Neijiang	0.135598	0.14349	0.152631	0.155277	0.159905	0.176829	0.171284	0.228219	0.256689	0.273308	0.29873	0.310014	0.321331	0.344848	0.35912	0.374815	0.392182	0.414928	0.418034	0.441399
Leshan	0.111201	0.11489	0.128706	0.143027	0.151262	0.163573	0.180231	0.186302	0.21002	0.230926	0.252163	0.26873	0.290667	0.311291	0.323261	0.341223	0.365967	0.380683	0.402474	0.427846
Nanchong	0.101649	0.109601	0.118632	0.120371	0.113045	0.126758	0.144343	0.163991	0.196731	0.224722	0.237258	0.255753	0.276644	0.300483	0.317685	0.335763	0.35498	0.372497	0.397512	0.434228
Meishan	0.072165	0.0820152	0.0967508	0.107259	0.112022	0.128406	0.128194	0.156018	0.18266	0.201431	0.221144	0.236488	0.257352	0.288173	0.303246	0.321938	0.340496	0.355541	0.370454	0.389271
Yibin	0.0918882	0.100833	0.111572	0.115518	0.123552	0.135286	0.15186	0.176245	0.205843	0.223976	0.247943	0.269363	0.28275	0.302778	0.319219	0.338998	0.361577	0.379661	0.408685	0.427663
Guangan	0.0753166	0.0817731	0.0874557	0.104693	0.108287	0.119819	0.119963	0.15109	0.186095	0.209758	0.234938	0.253216	0.271601	0.299795	0.327594	0.352288	0.376016	0.396423	0.414947	0.431139
Dazhou	0.0742443	0.0796079	0.0917896	0.0849591	0.0833186	0.0940196	0.111937	0.131411	0.155654	0.171618	0.186761	0.203781	0.214389	0.230605	0.238535	0.257431	0.277768	0.293007	0.316706	0.35281
Yaan	0.0929651	0.0985089	0.10629	0.112666	0.122307	0.135401	0.152678	0.161878	0.186951	0.204509	0.225673	0.251333	0.253256	0.271142	0.281708	0.293838	0.307352	0.321268	0.339798	0.363238
Ziyang	0.0701602	0.0766539	0.0724527	0.0953145	0.0917401	0.113884	0.123511	0.159271	0.190582	0.217332	0.253433	0.278051	0.290279	0.310295	0.307561	0.325539	0.335198	0.372748	0.3806	0.3867
Chongqing	0.350088	0.365262	0.370845	0.388897	0.401661	0.432702	0.456668	0.482589	0.518649	0.546826	0.586197	0.69279	0.648649	0.692626	0.72271	0.763806	0.774381	0.786906	0.833129	0.853894
Wanzhou	0.164857	0.175178	0.186898	0.1984	0.194173	0.206164	0.219326	0.243138	0.281561	0.311829	0.34513	0.362697	0.383761	0.405075	0.4411	0.458528	0.443919	0.449547	0.456634	0.469987
Qianjiang	0.0750097	0.0844868	0.0946102	0.10131	0.106504	0.121755	0.140093	0.150489	0.180479	0.228126	0.248717	0.317799	0.322749	0.343937	0.361403	0.389506	0.368522	0.4077	0.434856	0.463507
Fuling	0.172517	0.181867	0.192414	0.204327	0.218633	0.237678	0.255364	0.284106	0.304018	0.336485	0.395461	0.424986	0.44094	0.472121	0.507972	0.542209	0.553642	0.573636	0.611797	0.647649
Changshou	0.159456	0.166316	0.169813	0.174834	0.189053	0.236163	0.252685	0.301752	0.326408	0.384607	0.428784	0.435435	0.437447	0.458731	0.487865	0.510259	0.559876	0.559103	0.605603	0.650396
Jiangjin	0.14958	0.159118	0.174268	0.180663	0.184462	0.209086	0.220752	0.238737	0.273471	0.290216	0.3098	0.332957	0.362808	0.393109	0.420793	0.450181	0.481957	0.500726	0.534348	0.538123
Hechuan	0.140286	0.148327	0.163188	0.178411	0.177373	0.203471	0.224442	0.239038	0.2725	0.286055	0.311283	0.329106	0.351541	0.377151	0.402906	0.42995	0.461419	0.471371	0.5132	0.517257
Yongchuan	0.177414	0.184042	0.200068	0.208779	0.216366	0.235548	0.253381	0.278583	0.29701	0.330725	0.376631	0.398442	0.427887	0.467614	0.511917	0.545383	0.558636	0.589778	0.634618	0.650455
Nanchuan	0.10649	0.111942	0.125803	0.135065	0.140779	0.154216	0.166497	0.187677	0.199866	0.234567	0.257061	0.269939	0.276537	0.292124	0.317045	0.342726	0.378943	0.383389	0.413758	0.426828
Qijiang	0.0949439	0.101764	0.120064	0.129832	0.135488	0.156302	0.171194	0.185851	0.222465	0.246643	0.303322	0.319771	0.346018	0.37629	0.399802	0.42993	0.464458	0.470338	0.500861	0.535587
Dazu	0.0902685	0.105348	0.118653	0.126709	0.13403	0.14639	0.167693	0.181983	0.22824	0.258276	0.297973	0.296998	0.340586	0.391952	0.427323	0.454173	0.489882	0.506939	0.564745	0.600472
Bishan	0.153961	0.163514	0.174797	0.189908	0.198847	0.21674	0.235902	0.255199	0.266816	0.329394	0.346635	0.385676	0.413742	0.452924	0.485071	0.537733	0.561922	0.575848	0.632305	0.689294
Tongliang	0.136517	0.144554	0.156216	0.162827	0.169848	0.182075	0.194534	0.212045	0.25721	0.301668	0.326336	0.358902	0.384383	0.407308	0.444385	0.474108	0.508405	0.52677	0.587004	0.622378
Tongnan	0.0855778	0.0946238	0.103326	0.112058	0.112775	0.12997	0.145153	0.157924	0.203532	0.246085	0.246509	0.274908	0.33502	0.333575	0.366082	0.400972	0.427207	0.431912	0.492448	0.536958
Rongchang	0.124691	0.131121	0.142203	0.145065	0.155632	0.178799	0.202539	0.228637	0.276239	0.305221	0.340459	0.349014	0.353533	0.415879	0.442659	0.482853	0.514281	0.527769	0.591687	0.628475
Kaixian	0.0563525	0.0626231	0.0749769	0.0831474	0.0869551	0.103631	0.112186	0.125701	0.144771	0.184566	0.200934	0.21987	0.274486	0.293535	0.296812	0.288687	0.299316	0.320273	0.335417	0.355629
Liangping	0.0830006	0.0909458	0.100927	0.102188	0.110964	0.129019	0.13807	0.149615	0.183343	0.206738	0.211258	0.234418	0.232706	0.26052	0.290384	0.341224	0.363198	0.367237	0.433335	0.447304
Fengdu	0.0415715	0.0511346	0.0570639	0.0683078	0.0712963	0.0792661	0.0882765	0.103282	0.13645	0.165672	0.179134	0.217021	0.229734	0.250114	0.274081	0.285719	0.316659	0.33916	0.371509	0.405355
Dianjiang	0.070366	0.0797349	0.0908145	0.0997713	0.098554	0.123772	0.139417	0.147918	0.175086	0.218594	0.232312	0.262821	0.256381	0.279794	0.30595	0.35574	0.385298	0.378858	0.460692	0.44855
Zhongxian	0.0620684	0.0704155	0.0813476	0.0835637	0.0864587	0.111193	0.121073	0.133963	0.157855	0.17791	0.196474	0.219041	0.262555	0.287777	0.307555	0.307112	0.347406	0.338361	0.397369	0.430378
Yunyang	0.0345846	0.0446758	0.057531	0.0625848	0.0677731	0.0806756	0.0866609	0.0997011	0.120819	0.152088	0.16079	0.177352	0.198993	0.217307	0.228449	0.246468	0.279233	0.285559	0.340024	0.371317

## Sheet: Ecological Environment Index
City	2001	2002	2003	2004	2005	2006	2007	2008	2009	2010	2011	2012	2013	2014	2015	2016	2017	2018	2019	2020
Chengdu	0.352806	0.40396	0.436957	0.441914	0.479575	0.530546	0.485701	0.51177	0.564162	0.576659	0.5678	0.578805	0.588655	0.558199	0.567411	0.575738	0.568173	0.567933	0.578641	0.582734
Zigong	0.282807	0.304157	0.336277	0.368585	0.454513	0.364916	0.384127	0.399999	0.428871	0.453675	0.490635	0.506852	0.524278	0.560779	0.572779	0.562519	0.562324	0.580223	0.57809	0.592605
Luzhou	0.337763	0.35396	0.402162	0.439045	0.491252	0.489687	0.441519	0.456981	0.462373	0.504101	0.548838	0.600537	0.58906	0.538255	0.543715	0.6248	0.588386	0.625358	0.604801	0.610564
Deyang	0.324131	0.315483	0.372747	0.426789	0.490621	0.469579	0.456357	0.498106	0.524806	0.560749	0.547895	0.553062	0.559962	0.554089	0.538831	0.547611	0.562649	0.561261	0.576705	0.584417
Mianyang	0.412024	0.481081	0.484352	0.501614	0.520078	0.530568	0.628651	0.556318	0.552233	0.577826	0.567385	0.587648	0.595223	0.589493	0.592387	0.605406	0.61507	0.627887	0.624921	0.642195
Suinign	0.360976	0.363001	0.389331	0.410247	0.443675	0.53152	0.462874	0.47664	0.476715	0.4852	0.506008	0.547313	0.603596	0.539894	0.548393	0.57321	0.55931	0.573102	0.601329	0.604693
Neijiang	0.240569	0.24193	0.259581	0.291997	0.304148	0.330651	0.32564	0.387918	0.410583	0.466053	0.40829	0.450702	0.448965	0.476216	0.549884	0.552177	0.584266	0.547113	0.557582	0.581682
Leshan	0.408233	0.420762	0.42688	0.392235	0.453356	0.455593	0.458082	0.485003	0.48519	0.489268	0.496039	0.544532	0.559207	0.583331	0.569986	0.588229	0.583981	0.601059	0.618456	0.626989
Nanchong	0.323645	0.339631	0.381928	0.38631	0.396079	0.408948	0.457156	0.478812	0.516744	0.47235	0.474167	0.526766	0.521653	0.580003	0.574545	0.531194	0.5396	0.56787	0.564777	0.578293
Meishan	0.295522	0.390857	0.429548	0.503783	0.478073	0.419537	0.422757	0.446636	0.513076	0.536805	0.585291	0.583295	0.553384	0.546879	0.538314	0.576836	0.607922	0.60409	0.601717	0.608384
Yibin	0.376203	0.38778	0.40537	0.467043	0.56468	0.522209	0.445933	0.485658	0.499836	0.522645	0.523984	0.618392	0.597689	0.534664	0.561477	0.597984	0.582439	0.604035	0.644607	0.640211
Guangan	0.243274	0.318247	0.332052	0.427733	0.418208	0.404786	0.446476	0.459311	0.52916	0.530794	0.571757	0.597779	0.528589	0.554574	0.581139	0.615016	0.605797	0.672101	0.591878	0.592433
Dazhou	0.305267	0.309978	0.335767	0.335205	0.401824	0.428334	0.458893	0.475073	0.499486	0.519702	0.513811	0.536823	0.546444	0.534582	0.547722	0.584075	0.58064	0.562042	0.601259	0.605321
Yaan	0.415426	0.411828	0.560887	0.591686	0.620143	0.557561	0.615136	0.601337	0.60959	0.645846	0.63924	0.689562	0.662557	0.669981	0.643135	0.675823	0.702083	0.733604	0.72954	0.743363
Ziyang	0.341148	0.36326	0.385706	0.409019	0.444852	0.449021	0.448768	0.476842	0.503106	0.489099	0.563647	0.588413	0.591789	0.558232	0.550086	0.593506	0.564527	0.617195	0.646776	0.61785
Chongqing	0.349029	0.415446	0.404507	0.411564	0.433927	0.515463	0.477314	0.499704	0.518039	0.539036	0.540787	0.569793	0.568308	0.544065	0.552349	0.572181	0.556616	0.549062	0.550356	0.5638
Wanzhou	0.342842	0.375516	0.399803	0.429012	0.430635	0.471465	0.479277	0.482018	0.486193	0.530434	0.56757	0.55489	0.59753	0.583579	0.572151	0.572388	0.600169	0.627849	0.572684	0.59878
Qianjiang	0.352777	0.37055	0.417718	0.427842	0.482936	0.483008	0.500105	0.488162	0.512608	0.562128	0.567756	0.585888	0.608459	0.594883	0.598711	0.618495	0.624378	0.669716	0.629376	0.653942
Fuling	0.339067	0.359236	0.42397	0.438705	0.505397	0.443618	0.446278	0.522188	0.529209	0.563194	0.503086	0.528022	0.544279	0.530678	0.54918	0.550897	0.570837	0.583723	0.598278	0.605678
Changshou	0.281216	0.294127	0.356851	0.354286	0.419962	0.342925	0.361909	0.421327	0.429782	0.504652	0.428216	0.469661	0.478642	0.481264	0.497258	0.486652	0.496055	0.50916	0.523798	0.529749
Jiangjin	0.350931	0.369946	0.435362	0.446499	0.502569	0.438335	0.439935	0.467161	0.483609	0.564738	0.493345	0.516159	0.529003	0.521378	0.536691	0.55404	0.571714	0.580917	0.591954	0.598209
Hechuan	0.357557	0.377425	0.44637	0.459941	0.516891	0.465283	0.50976	0.486235	0.542147	0.562738	0.568564	0.571512	0.577043	0.522514	0.54192	0.574108	0.59836	0.595652	0.597599	0.597543
Yongchuan	0.355545	0.370708	0.444975	0.457494	0.521906	0.451889	0.514145	0.495418	0.566232	0.597191	0.607244	0.599854	0.546553	0.558126	0.536362	0.561864	0.590775	0.593138	0.606678	0.58702
Nanchuan	0.35063	0.419389	0.44757	0.459195	0.51649	0.465083	0.517367	0.487567	0.553181	0.579707	0.580571	0.596633	0.552468	0.561098	0.566155	0.593195	0.606688	0.620811	0.66825	0.598206
Qijiang	0.319032	0.342868	0.390317	0.41256	0.411985	0.469415	0.444692	0.445962	0.492451	0.526311	0.528491	0.561726	0.55135	0.546412	0.554491	0.557316	0.570649	0.567202	0.566999	0.589628
Dazu	0.388992	0.435707	0.449543	0.468411	0.49423	0.507687	0.578844	0.514273	0.503414	0.516102	0.540106	0.579195	0.594936	0.590588	0.593443	0.598884	0.618103	0.587624	0.600102	0.594337
Bishan	0.386469	0.435754	0.451725	0.475607	0.490363	0.495959	0.560444	0.504479	0.504417	0.566052	0.594386	0.580779	0.595463	0.602913	0.60839	0.638021	0.62623	0.599882	0.607551	0.610626
Tongliang	0.368381	0.405632	0.451439	0.463801	0.50367	0.464694	0.508627	0.516188	0.573877	0.599747	0.614529	0.627839	0.597953	0.598888	0.633383	0.643145	0.622338	0.637441	0.655146	0.661342
Tongnan	0.354225	0.384211	0.438939	0.447798	0.501589	0.450658	0.499352	0.496452	0.560417	0.580338	0.590393	0.614483	0.571052	0.578331	0.617384	0.63289	0.632835	0.638489	0.664548	0.681599
Rongchang	0.322075	0.34146	0.391423	0.399305	0.459628	0.429142	0.506542	0.496453	0.559137	0.580771	0.585665	0.604997	0.574903	0.555922	0.603911	0.623678	0.610758	0.627986	0.639789	0.642024
Kaixian	0.311861	0.336589	0.379993	0.403823	0.420926	0.414697	0.484127	0.526289	0.525636	0.545151	0.539468	0.547154	0.566085	0.581296	0.573495	0.602296	0.618759	0.627832	0.71431	0.675662
Liangping	0.350458	0.361128	0.415094	0.415367	0.473726	0.45024	0.532424	0.487808	0.539872	0.56394	0.610151	0.592704	0.597605	0.612029	0.623668	0.569599	0.576632	0.594512	0.608156	0.647341
Fengdu	0.293785	0.31736	0.366639	0.373455	0.418104	0.41233	0.46377	0.447331	0.474212	0.506072	0.557402	0.547574	0.551379	0.560774	0.541524	0.590401	0.565629	0.581417	0.577342	0.625395
Dianjiang	0.334775	0.320611	0.36183	0.373899	0.378681	0.387455	0.448308	0.448485	0.468283	0.487479	0.488332	0.490197	0.505184	0.498422	0.519059	0.544728	0.554039	0.620852	0.626211	0.593775
Zhongxian	0.333611	0.347772	0.410196	0.428102	0.478651	0.468468	0.535578	0.51025	0.52222	0.554034	0.601312	0.603189	0.6189	0.62016	0.600306	0.602303	0.612939	0.613612	0.602899	0.626969
Yunyang	0.328018	0.35416	0.404314	0.442621	0.444107	0.451242	0.507221	0.520321	0.541715	0.559255	0.578409	0.576288	0.585481	0.613827	0.618493	0.6405	0.635634	0.632995	0.711659	0.68957
