# Supplementary material for: Research on the coupling relationship and interaction between urbanization and eco-environment in urban agglomerations: A case study of the Chengdu-Chongqing urban agglomeration
Source: PLoS One. 2024 Mar 28;19(3):e0301287. doi: 10.1371/journal.pone.0301287 (PMC10977893; doi:10.1371/journal.pone.0301287)
Supplement: S2 Data — (XLSX) [file pone.0301287.s002.xlsx]

## Sheet: impulse response
M1
Period	lnPU→lnEC	lnPU→lnEP	lnPU→lnER	Period	lnEC→lnPU	lnEP→lnPU	lnER→lnPU
1	0	0	0	1	0	0	0
2	-0.00127919	0.000778915	-0.00141962	2	0.0227197	-0.00138782	0.0126825
3	-0.000780333	0.00295431	-0.000965153	3	-0.0261144	0.000298854	0.00372883
4	-0.000730827	0.00213112	-0.0011404	4	0.00625687	0.000108621	0.00526784
5	-0.000684804	0.00179065	-0.00107421	5	-0.00770454	-4.24547e-05	0.00406377
6	-0.000652777	0.00174132	-0.00103944	6	-0.00102777	-4.41784e-05	0.00378183
7	-0.000588823	0.00168087	-0.000989156	7	-0.00436417	-1.18013e-05	0.00346183
8	-0.00055308	0.00156918	-0.000937107	8	-0.00202821	-1.16936e-05	0.00321222
9	-0.000509468	0.00146847	-0.00088566	9	-0.00299844	-1.51517e-05	0.00300215
10	-0.000473686	0.00138162	-0.000835567	10	-0.00218468	-1.4359e-05	0.00281322
11	-0.000437977	0.0012997	-0.000787682	11	-0.00234109	-1.28178e-05	0.00264229
M2
Period	lnRU→lnEC	lnRU→lnEP	lnRU→lnER	Period	lnEC→lnRU	lnEP→lnRU	lnER→lnRU
1	0	0	0	1	0	0	0
2	0.00715351	0.0042675	-0.00472981	2	0.00451695	0.00115499	0.000466933
3	-0.00411513	0.002727	-0.0104364	3	-3.09631e-05	0.000602316	0.00446772
4	-0.00452347	-7.99827e-05	-0.00320434	4	0.000267395	-0.000291274	0.00323687
5	-0.00951209	-3.04724e-05	-0.00508238	5	-0.00203249	-0.000780004	0.0105954
6	-0.00836998	0.000243856	-0.00728067	6	-0.00157852	9.59293e-05	0.000139674
7	-0.00925005	8.50537e-05	-0.00188626	7	-0.0022031	0.000458282	0.00416234
8	-0.00771969	-1.61899e-05	-0.00314761	8	-0.00167605	0.000155703	0.00254694
9	-0.00746275	2.85247e-06	-0.00519625	9	-0.0017517	-0.000335553	-0.000359864
10	-0.00637035	1.16878e-05	-0.00441039	10	-0.00139595	-0.000169845	0.00173329
11	-0.00598964	2.02606e-06	-0.0033269	11	-0.00136205	0.000158047	0.00245549
M3
Period	lnEU→lnEC	lnEU→lnEP	lnEU→lnER	Period	lnEC→lnEU	lnEP→lnEU	lnER→lnEU
1	0	0	0	1	0	0	0
2	-0.00166142	0.0153139	0.0156384	2	0.00853472	-0.0032343	0.0226677
3	-0.0232332	0.0375969	-0.0123722	3	-0.00803283	-0.000138512	-0.00535707
4	-0.0217443	0.0343896	0.0129845	4	-0.00621833	0.000368672	0.0120798
5	-0.0228075	0.0278987	-0.00372705	5	-0.0101716	0.000356881	-8.26511e-06
6	-0.0158197	0.0238089	0.00957893	6	-0.00464208	-4.41905e-05	-0.00518028
7	-0.0166049	0.0231012	-0.00123904	7	-0.00579903	-0.000110304	0.00234165
8	-0.0154767	0.0226636	0.00485068	8	-0.00401744	-6.00577e-05	0.00224586
9	-0.0175428	0.0216421	0.00236178	9	-0.00584827	-4.96418e-06	0.00222694
10	-0.0168778	0.0202822	0.0022829	10	-0.00517143	-9.31757e-07	0.00383066
11	-0.0172269	0.0190346	-0.000644705	11	-0.00583882	-1.2024e-05	8.76044e-05
M4
Period	lnSU→lnEC	lnSU→lnEP	lnSU→lnER	Period	lnEC→lnSU	lnEP→lnSU	lnER→lnSU
1	0	0	0	1	0	0	0
2	0.0131135	0.0146161	-0.0136227	2	-0.00926553	-0.00140469	0.0291378
3	0.0078698	0.0158175	-0.0129549	3	-0.00253462	-0.00152015	0.0227958
4	-0.0109066	0.0121109	-0.0107802	4	-0.0148401	-0.00116393	0.0218651
5	0.000951793	0.00768824	-0.0059687	5	-0.00555909	-0.000738882	0.00821938
6	-0.0162087	0.00417168	-0.00453565	6	-0.00898234	-0.000400922	0.00951196
7	-0.00649099	0.00188104	-0.00455413	7	-0.00427418	-0.000180778	0.00610186
8	-0.0068652	0.000606679	-0.00487226	8	-0.00280541	-5.83052e-05	0.0100301
9	-0.00407469	1.22143e-05	-0.00485521	9	-0.00129451	-1.17386e-06	0.00700442
10	-0.000499411	-0.000194593	-0.00403326	10	-0.00123866	1.87015e-05	0.00802273
11	0.000549502	-0.000214771	-0.00356966	11	-0.000449419	2.06406e-05	0.004834

## Sheet: variance decomposition
M1	Period	lnES	lnEP	lnER	Period	lnPU	lnPU	lnPU
	1	0	0	0	1	0	0	0
	2	0.517714	0.210441	0.683027	2	47.7311	1.27001	9.07179
	3	0.576633	2.38851	0.743264	3	67.6961	1.30505	9.54204
	4	0.597085	2.92242	0.867012	4	68.3421	1.31258	10.8629
	5	0.613749	3.10166	0.945245	5	69.3313	1.3131	11.6416
	6	0.62928	3.25476	1.00629	6	69.3319	1.31434	12.3083
	7	0.637728	3.38671	1.05294	7	69.6399	1.31442	12.8578
	8	0.644966	3.48112	1.0891	8	69.7034	1.31451	13.3236
	9	0.650221	3.5514	1.11762	9	69.8464	1.31465	13.725
	10	0.65449	3.60729	1.14043	10	69.9211	1.31478	14.0735
M2	Period	lnES	lnEP	lnER	Period	lnRU	lnRU	lnRU
	1	0	0	0	1	0	0	0
	2	2.60405	1.31466	2.87816	2	1.26218	2.1449	0.0428178
	3	1.6806	1.7923	7.38753	3	1.1701	2.64193	3.72155
	4	1.48261	1.78877	5.41388	4	1.14143	2.7001	3.56972
	5	2.255	1.78779	5.45631	5	1.34926	3.41147	11.9008
	6	2.62512	1.79157	6.14479	6	1.47984	3.41388	10.8083
	7	3.08587	1.79202	5.85764	7	1.72896	3.69018	11.1618
	8	3.31087	1.79203	5.74276	8	1.87811	3.67396	11.5537
	9	3.51184	1.79203	5.90389	9	2.0339	3.81768	11.5108
	10	3.62133	1.79204	5.94381	10	2.13578	3.83736	11.3495
M3	Period	lnES	lnEP	lnER	Period	lnEU	lnEU	lnEU
	1	0	0	0	1	0	0	0
	2	0.0179892	1.48686	5.02075	2	5.13774	6.99845	58.3668
	3	2.00544	6.22402	7.09096	3	8.32414	6.90281	42.2343
	4	2.98496	8.26913	9.21632	4	10.3681	6.91797	44.9948
	5	3.76863	8.94798	8.56053	5	13.9256	6.99239	40.2444
	6	3.87393	9.15084	8.62631	6	14.7204	6.98942	38.6705
	7	3.9237	9.30842	8.60419	7	15.2333	6.99641	38.1237
	8	3.91785	9.47701	8.1371	8	15.7233	6.99827	38.194
	9	3.99576	9.62412	7.63234	9	16.4976	6.99807	37.9921
	10	4.05785	9.73392	7.5682	10	17.2365	6.99805	38.4612
M4	Period	lnES	lnEP	lnER	Period	lnSU	lnSU	lnSU
	1	0	0	0	1	0	0	0
	2	5.24595	1.98184	3.15221	2	4.36201	5.92261	49.8698
	3	5.06313	4.16789	3.65953	3	3.83122	10.7931	55.907
	4	6.54423	5.41107	3.86172	4	11.8765	13.376	62.2739
	5	6.40418	5.88337	3.45353	5	12.8956	14.4154	61.248
	6	10.6437	6.00863	3.11636	6	15.1597	14.7295	62.161
	7	11.2882	6.02826	2.8407	7	15.6996	14.794	60.7632
	8	11.9779	6.02783	2.66823	8	15.8948	14.7994	61.8475
	9	12.2213	6.02692	2.55082	9	15.7896	14.7981	61.5132
	10	12.2068	6.02707	2.45259	10	15.8343	14.7981	62.1205
